# Supplementary material for: Comparative Genomic Analysis of Type VII Secretion System in Streptococcus agalactiae Indicates Its Possible Sequence Type-Dependent Diversity
Source: Front Cell Infect Microbiol. 2022 May 19;12:880943. doi: 10.3389/fcimb.2022.880943 (PMC9160427; doi:10.3389/fcimb.2022.880943)
Supplement: Supplementary Table 1 — Clinical isolates. [file Table_1.xlsx]

## Sheet: Sheet1
Isolate	Year	Isolation Source	Isolates Type	Sequence Type (ST)	Clonal Complex (CC)	Serotype	essC-1	essC-2	essB	esaA	esxA
149	2020	Vaginal fluid	colonizing	12	10	Ib	pos	pos	pos	pos	pos
150	2020	Vaginal fluid	colonizing	24	23	Ia	pos	pos	pos	pos	pos
151	2020	Vaginal fluid	colonizing	19	19	Ⅲ	neg	neg	neg	neg	neg
152	2020	Vaginal fluid	colonizing	23	23	Ia	pos	pos	pos	pos	pos
153	2020	Vaginal fluid	colonizing	24	23	Ia	pos	pos	pos	pos	pos
154	2020	Vaginal fluid	colonizing	24	23	Ia	pos	pos	pos	pos	pos
155	2020	Vaginal fluid	colonizing	19	19	Ⅲ	neg	neg	neg	neg	neg
156	2020	Vaginal fluid	colonizing	19	19	Ⅲ	neg	neg	neg	neg	neg
157	2020	Vaginal fluid	colonizing	19	19	Ⅲ	neg	neg	neg	neg	neg
158	2020	Vaginal fluid	colonizing	862	862	Ⅲ	pos	pos	pos	pos	pos
159	2020	Vaginal fluid	colonizing	27	19	V	neg	neg	neg	neg	neg
160	2020	Vaginal fluid	colonizing	10	10	Ia	pos	pos	pos	pos	pos
161	2020	Vaginal fluid	colonizing	24	23	Ia	pos	pos	pos	pos	pos
162	2020	Vaginal fluid	colonizing	862	862	Ⅲ	pos	pos	pos	pos	pos
163	2020	Vaginal fluid	colonizing	19	19	Ⅲ	neg	neg	neg	neg	neg
164	2020	Vaginal fluid	colonizing	10	10	Ib	pos	pos	pos	pos	pos
165	2020	Vaginal fluid	colonizing	10	10	Ib	pos	pos	pos	pos	pos
166	2020	Vaginal fluid	colonizing	27	19	V	neg	neg	neg	neg	neg
167	2020	Vaginal fluid	colonizing	12	10	Ib	pos	pos	pos	pos	pos
169	2020	Vaginal fluid	colonizing	24	23	Ia	pos	pos	pos	pos	pos
170	2020	Vaginal fluid	colonizing	17	17	Ⅲ	pos	pos	pos	pos	neg
171	2020	Vaginal fluid	colonizing	17	17	Ⅲ	pos	pos	pos	pos	neg
172	2020	Vaginal fluid	colonizing	19	19	Ⅲ	neg	neg	neg	neg	neg
173	2020	Vaginal fluid	colonizing	24	23	Ia	pos	pos	pos	pos	pos
174	2020	Vaginal fluid	colonizing	17	17	Ⅲ	pos	pos	pos	pos	neg
175	2020	Vaginal fluid	colonizing	24	23	Ia	pos	pos	pos	pos	pos
178	2020	Vaginal fluid	colonizing	24	23	Ia	pos	pos	pos	pos	pos
179	2020	Vaginal fluid	colonizing	23	23	Ia	pos	pos	pos	pos	pos
180	2020	Vaginal fluid	colonizing	17	17	Ⅲ	pos	pos	pos	pos	neg
182	2020	Vaginal fluid	colonizing	19	19	Ⅲ	neg	neg	neg	neg	neg
184	2020	Vaginal fluid	colonizing	529	529	V	neg	neg	neg	neg	neg
185	2020	Vaginal fluid	colonizing	23	23	Ia	pos	pos	pos	pos	pos
186	2020	Vaginal fluid	colonizing	24	23	Ia	pos	pos	pos	pos	pos
187	2020	Vaginal fluid	colonizing	23	23	Ia	pos	pos	pos	pos	pos
188	2020	Vaginal fluid	colonizing	529	529	V	neg	neg	neg	neg	neg
189	2020	Vaginal fluid	colonizing	10	10	Ib	pos	pos	pos	pos	pos
190	2020	Vaginal fluid	colonizing	10	10	Ib	pos	pos	pos	pos	pos
191	2020	Vaginal fluid	colonizing	19	19	V	neg	neg	neg	neg	neg
193	2020	Vaginal fluid	colonizing	19	19	Ⅲ	neg	neg	neg	neg	neg
194	2020	Vaginal fluid	colonizing	24	23	Ia	pos	pos	pos	pos	pos
195	2020	Vaginal fluid	colonizing	19	19	Ⅲ	neg	neg	neg	neg	neg
197	2020	Vaginal fluid	colonizing	1	1	Ⅵ	pos	pos	pos	pos	pos
198	2020	Vaginal fluid	colonizing	27	19	V	neg	neg	neg	neg	neg
199	2020	Vaginal fluid	colonizing	23	23	Ia	pos	pos	pos	pos	pos
201	2020	Vaginal fluid	colonizing	1	1	Ⅵ	pos	pos	pos	pos	pos
202	2020	Vaginal fluid	colonizing	24	23	Ia	pos	pos	pos	pos	pos
203	2020	Vaginal fluid	colonizing	24	23	Ia	pos	pos	pos	pos	pos
204	2020	Vaginal fluid	colonizing	10	10	Ib	pos	pos	pos	pos	pos
205	2020	Vaginal fluid	colonizing	1	1	Ⅵ	pos	pos	pos	pos	pos
207	2020	Vaginal fluid	colonizing	10	10	Ib	pos	pos	pos	pos	pos
208	2020	Vaginal fluid	colonizing	19	19	Ⅲ	neg	neg	neg	neg	neg
209	2020	Vaginal fluid	colonizing	529	529	V	neg	neg	neg	neg	neg
210	2020	Vaginal fluid	colonizing	88	23	Ia	pos	pos	pos	pos	pos
212	2020	Vaginal fluid	colonizing	1	1	Ⅵ	pos	pos	pos	pos	pos
213	2020	Vaginal fluid	colonizing	19	19	Ⅲ	neg	neg	neg	neg	neg
214	2020	Vaginal fluid	colonizing	12	10	Ib	pos	pos	pos	pos	pos
215	2020	Vaginal fluid	colonizing	23	23	Ia	pos	pos	pos	pos	pos
216	2020	Vaginal fluid	colonizing	1	1	Ⅵ	pos	pos	pos	pos	pos
217	2020	Vaginal fluid	colonizing	10	10	II	pos	pos	pos	pos	pos
218	2020	Vaginal fluid	colonizing	23	23	Ia	pos	pos	pos	pos	pos
B2	2017	Urine	non-invasive	12	10	Ib	pos	pos	pos	pos	pos
B3	2017	Urine	non-invasive	12	10	Ib	pos	pos	pos	pos	pos
bd-1	2020	Vaginal fluid	colonizing	8	10	Ib	pos	pos	pos	pos	pos
bd-2	2020	Vaginal fluid	colonizing	19	19	Ⅲ	neg	neg	neg	neg	neg
F11	2020	Blood	invasive	17	17	Ⅲ	pos	pos	pos	pos	neg
F11-M	2020	Vaginal fluid	colonizing	17	17	Ⅲ	pos	pos	pos	pos	neg
Sag158	2014	Blood	invasive	19	19	Ⅲ	neg	neg	neg	neg	neg
Sag37	2014	Blood	invasive	12	10	Ib	pos	pos	pos	pos	pos
ZDN1	2020	Urine	non-invasive	23	23	Ia	pos	pos	pos	pos	pos
ZDN10	2016	Urine	non-invasive	12	10	Ib	pos	pos	pos	pos	pos
ZDN11	2016	Urine	non-invasive	19	19	Ⅲ	neg	neg	neg	neg	neg
ZDN12	2017	Urine	non-invasive	10	10	Ib	pos	pos	pos	pos	pos
ZDN13	2017	Urine	non-invasive	10	10	Ib	pos	pos	pos	pos	pos
ZDN14	2017	Urine	non-invasive	27	19	III	neg	neg	neg	neg	neg
ZDN15	2017	Urine	non-invasive	1	1	Ⅵ	pos	pos	pos	pos	pos
ZDN16	2017	Urine	non-invasive	12	10	Ib	pos	pos	pos	pos	pos
ZDN17	2017	Urine	non-invasive	23	23	Ia	pos	pos	pos	pos	pos
ZDN18	2017	Urine	non-invasive	1	1	Ⅵ	pos	pos	pos	pos	pos
ZDN19	2017	Urine	non-invasive	12	10	Ib	pos	pos	pos	pos	pos
ZDN2	2020	Urine	non-invasive	10	10	II	pos	pos	pos	pos	pos
ZDN20	2017	Urine	non-invasive	19	19	Ⅲ	neg	neg	neg	neg	neg
ZDN21	2017	Urine	non-invasive	862	862	III	pos	pos	pos	pos	pos
ZDN22	2017	Urine	non-invasive	1	1	Ⅵ	pos	pos	pos	pos	pos
ZDN23	2017	Urine	non-invasive	144	23	Ia	pos	pos	pos	pos	pos
ZDN24	2017	Urine	non-invasive	19	19	Ⅲ	neg	neg	neg	neg	neg
ZDN25	2017	Urine	non-invasive	10	10	Ib	pos	pos	pos	pos	pos
ZDN26	2017	Urine	non-invasive	1	1	Ⅵ	pos	pos	pos	pos	pos
ZDN27	2017	Urine	non-invasive	19	19	Ⅲ	neg	neg	neg	neg	neg
ZDN28	2017	Urine	non-invasive	12	10	Ib	pos	pos	pos	pos	pos
ZDN29	2017	Urine	non-invasive	17	17	Ⅲ	pos	pos	pos	pos	neg
ZDN3	2020	Urine	non-invasive	19	19	III	neg	neg	neg	neg	neg
ZDN30	2017	Urine	non-invasive	221	23	Ⅰa	pos	pos	pos	pos	pos
ZDN31	2017	Urine	non-invasive	890	23	V	pos	pos	pos	pos	pos
ZDN32	2017	Urine	non-invasive	1	1	Ⅵ	pos	pos	pos	pos	pos
ZDN33	2017	Urine	non-invasive	387	1	Ⅵ	pos	pos	pos	pos	pos
ZDN34	2017	Urine	non-invasive	23	23	Ia	pos	pos	pos	pos	pos
ZDN35	2017	Urine	non-invasive	10	10	Ib	pos	pos	pos	pos	pos
ZDN36	2017	Urine	non-invasive	562	10	V	pos	pos	pos	pos	pos
ZDN37	2017	Urine	non-invasive	562	10	Ib	pos	pos	pos	pos	pos
ZDN38	2017	Urine	non-invasive	86	19	V	neg	neg	neg	neg	neg
ZDN39	2017	Urine	non-invasive	131	19	III	neg	neg	neg	neg	neg
ZDN4	2020	Urine	non-invasive	10	10	Ib	pos	pos	pos	pos	pos
ZDN40	2017	Urine	non-invasive	19	19	Ⅲ	neg	neg	neg	neg	neg
ZDN41	2017	Urine	non-invasive	24	23	V	pos	pos	pos	pos	pos
ZDN42	2018	Urine	non-invasive	226	226	III	pos	pos	pos	pos	pos
ZDN43	2018	Urine	non-invasive	387	1	Ⅵ	pos	pos	pos	pos	pos
ZDN44	2018	Urine	non-invasive	357	17	Ⅲ	pos	pos	pos	pos	neg
ZDN45	2018	Urine	non-invasive	528	23	Ia	pos	pos	pos	pos	pos
ZDN46	2018	Urine	non-invasive	23	23	Ia	pos	pos	pos	pos	pos
ZDN47	2018	Urine	non-invasive	10	10	Ib	pos	pos	pos	pos	pos
ZDN48	2018	Urine	non-invasive	10	10	Ib	pos	pos	pos	pos	pos
ZDN49	2018	Urine	non-invasive	24	23	V	pos	pos	pos	pos	pos
ZDN5	2020	Urine	non-invasive	10	10	Ib	pos	pos	pos	pos	pos
ZDN50	2018	Urine	non-invasive	10	10	Ib	pos	pos	pos	pos	pos
ZDN51	2018	Urine	non-invasive	17	17	Ⅲ	pos	pos	pos	pos	neg
ZDN52	2018	Urine	non-invasive	1	1	II	pos	pos	pos	pos	pos
ZDN6	2020	Urine	non-invasive	10	10	II	pos	pos	pos	pos	pos
ZDN61	2018	Urine	non-invasive	27	19	V	pos	pos	pos	pos	pos
ZDN62	2018	Urine	non-invasive	19	19	Ⅲ	neg	neg	neg	neg	neg
ZDN63	2018	Urine	non-invasive	19	19	Ⅲ	neg	neg	neg	neg	neg
ZDN65	2018	Urine	non-invasive	19	19	Ⅲ	neg	neg	neg	neg	neg
ZDN66	2018	Urine	non-invasive	27	19	Ⅲ	neg	neg	neg	neg	neg
ZDN68	2021	Urine	non-invasive	24	23	Ia	pos	pos	pos	pos	pos
ZDN69	2021	Urine	non-invasive	19	19	Ⅲ	neg	neg	neg	neg	neg
ZDN7	2020	Urine	non-invasive	12	10	Ib	pos	pos	pos	pos	pos
ZDN70	2021	Urine	non-invasive	529	529	V	neg	neg	neg	neg	neg
ZDN71	2021	Urine	non-invasive	19	19	Ⅲ	neg	neg	neg	neg	neg
ZDN72	2021	Urine	non-invasive	10	10	Ib	pos	pos	pos	pos	pos
ZDN76	2021	Urine	non-invasive	529	529	V	neg	neg	neg	neg	neg
ZDN77	2021	Urine	non-invasive	10	10	Ib	pos	pos	pos	pos	pos
ZDN8	2020	Urine	non-invasive	10	10	Ib	pos	pos	pos	pos	pos
