# Supplementary material for: Comparative Genomic Analysis of Type VII Secretion System in Streptococcus agalactiae Indicates Its Possible Sequence Type-Dependent Diversity
Source: Front Cell Infect Microbiol. 2022 May 19;12:880943. doi: 10.3389/fcimb.2022.880943 (PMC9160427; doi:10.3389/fcimb.2022.880943)
Supplement: Supplementary Table 2 — Public data set. [file Table_2.xlsx]

## Sheet: Sheet1
Accession number	Isolate	Sequence Type (ST)	Clonal Complex (CC)	Serotype	Host	Location	Isolation source	Isolates Type	Collction Date	Style
CP019978	Sag37	12	10	Ib	human	China	Blood	Invasive	2014	/
LR134512	NCTC13949	1	1	VII	/	/	/	/	/	A
LS483387	NCTC8187	6	7	Ib	/	/	/	/	/	A
LR134520	NCTC13947	14	1	VI	/	/	/	/	/	A
HF952105	ILRI005	609	609	V	Camel	Sweden	abscess lesion	/	/	A
CP013202	GBS ST-1	1	1	V	Canine	USA	Buccal Cavity	/	2015	A
CP008813	C001	103	103	Ia	cow	China	Milk	/	2013	A
CP026084	NJ1606	103	103	Ia	cow	China	Milk	/	2016	A
HF952104	09mas018883	1	1	V	cow	Sweden	Milk	/	/	A
CP034315	TFJ0901	7	7	Ia	fish	China	/	/	2009	A
CP003810	GD201008-001	7	7	Ia	fish	China	meningoencephalitis	/	2010	A
CP049938	ZQ0910	7	7	Ia	fish	China	meningoencephalitis	/	2010	A
CP011325	HN016	7	7	Ia	fish	China	Brain	/	2011	A
CP025027	SGEHI2015-107	283	283	III	fish	Singapore	muscle	/	2015	A
CP025026	SGEHI2015-113	283	283	III	fish	Singapore	muscle	/	2015	A
CP025029	SGEHI2015-25	283	283	III	fish	Singapore	muscle	/	2015	A
CP025028	SGEHI2015-95	283	283	III	fish	Singapore	muscle	/	2015	A
CP030845	S73	283	283	III	fish	Brazil	Brain	/	2016	A
CP016391	FWL1402	739	739	III	frog	China	/	/	2014	A
CP006910	CNCTC 10/84	26	26	V	human	USA	Blood	Invasive	1977	A
CP041998	GBS7	1	1	V	human	USA	Blood	Invasive	1987	A
CP041999	GBS11	1	1	V	human	USA	Blood	Invasive	1989	A
CP063198	CJB111	1	1	V	human	USA	Blood	Invasive	1990	A
CP010867	SS1	1	1	V	human	USA	Blood	Invasive	1992	A
CP042000	GBS19	1	1	V	human	USA	Blood	Invasive	1993	A
CP042001	GBS28	1	1	V	human	USA	Blood	Invasive	1994	A
CP042002	GBS30	1	1	V	human	USA	Blood	Invasive	1995	A
CP029749	PLGBS13	1	1	V	human	Canada	Soft tissue wound	Non-invasive	1997	A
CP038809	SS1168	2	1	V	human	USA	/	/	1997	A
CP010875	CU_GBS_98	283	283	III	human	Hong Kong, China	CSF	Invasive	1998	A
CP021862	CUGBS591	12	10	Ib	human	Hongkong	Joint Aspirate	Invasive	2008	A
CP010874	CU_GBS_08	283	283	III	human	Hong Kong, China	Blood	Invasive	2008	A
CP007631	NGBS061	459	459	IV	human	Canada	Blood	Invasive	2010	A
CP021868	SG-M8	1	1	VI	human	Singapore	Blood	Invasive	2011	A
CP012503	NGBS357	297	1	V	human	Canada	Blood	Invasive	2011	A
CP021866	SG-M29	283	283	III	human	Singapore	Blood	Invasive	2012	A
CP021865	SG-M50	283	283	III	human	Singapore	Blood	Invasive	2013	A
CP013908	GBS-M002	1	1	VI	human	China	Cervix	Non-invasive	2014	A
CP012419	SG-M1	283	283	III	human	Singapore	Blood	Invasive	2015	A
CP021864	SG-M158	283	283	III	human	Singapore	Blood	Invasive	2015	A
CP021863	SG-M163	283	283	III	human	Singapore	Blood	Invasive	2015	A
CP021772	B111	1	1	V	human	China	Blood	Invasive	2016	A
CP021769	B509	12	10	Ib	human	China	vaginal swab from a perinatal mother	Non-invasive	2016	A
CP036376	Sag153	12	10	Ib	human	China	Vaginal swab	Non-invasive	2017	A
CP000114	A909	7	7	Ia	human	USA	Blood	Invasive	/	A
CP010319	GBS85147	103	103	Ia	human	Brazil	oropharynx	Non-invasive	/	A
CP053027	01173	7	7	Ia	seabass	Kuwait	/	/	2001	A
LR134265	NCTC8184	1310	1310	II	/	/	/	/	/	B
CP026082	YZ1605	67	61	II	cow	China	Milk	/	2016	B
LT545678	SA111	61	61	II	cow	/	Milk	/	/	B
CP051004	515	23	23	Ia	human	/	CSF	Invasive	1977	B
CP021870	SG-M4	23	23	III	human	Singapore	Blood	Invasive	2014	B
CP021771	B507	10	10	II	human	China	Vagina swab from a perinatal mother	Non-invasive	2016	B
CP033822	FDAARGOS_512	23	23	Ia	human	USA	Endotracheal aspirate	Non-invasive	2016	B
CP021770	B508	335	19	III	human	China	vaginal swab from a perinatal mother	Non-invasive	2016	B
AP018935	HU-GS5823	335	19	III	human	Japan	Blood	Invasive	2017	B
AL732656	NEM316	23	23	III	human	human	fatal case of septicemia	Invasive	/	B
CP044091	FDAARGOS_669	23	23	NT	human	USA	Clinical isolate	/	/	B
AE009948	2603V/R	110	19	V	human	Italy	Clinical isolate	/	/	B
CP044090	FDAARGOS_670	110	19	V	human	USA	Clinical isolate	/	/	B
CP007572	GBS6	22	22	II	human	USA	/	Invasive	2009	C
CP007571	GBS2-NM	22	22	II	human	USA	/	Invasive	2012	C
CP020449	FDAARGOS_254	NT*	NT*	NT*	human	USA	Blood	Invasive	2014	C
CP007570	GBS1-NY	22	22	II	human	USA	/	Invasive	2012	D
LS483342	NCTC11930	10	10	IV	/	/	/	/	/	E
LT714196	BM110	17	17	III	/	/	/	/	/	F
CP022537	874391	17	17	III	human	Japan	Vagina	Non-invasive	1992	F
CP012480	NGBS128	17	17	III	human	Canada	late-onset disease	Invasive	2010	F
CP021869	SG-M6	17	17	III	human	Singapore	Blood	Invasive	2011	F
CP029561	32790-3A	17	17	III	human	China	Blood	Invasive	2016	F
CP021773	B105	17	17	III	human	China	Blood	Invasive	2016	F
HG939456	COH1	17	17	III	human	USA	Blood	Invasive	/	F
CP007632	NGBS572	452	452	IV	human	Canada	Synovial fluid	Invasive	2012	G
CP016501	WC1535	7	7	Ia	fish	China	/	/	2015	H
HF952106	ILRI112	617	617	VI	Camel	Sweden	/	/	/	I
FO393392	2-22	261	261	Ib	/	/	/	/	/	J
CP019802	SA53	260	260	Ib	fish	Brazil	Brain	/	2007	J
CP019803	SA73	260	260	Ib	fish	Brazil	Brain	/	2008	J
CP019808	SA75	260	260	Ib	fish	Brazil	Brain	/	2008	J
CP029632	QMA0271	261	261	Ib	fish	Australia	/	/	2009	J
CP019814	SA102	927	260	Ib	fish	Brazil	Brain	/	2010	J
CP019811	SA85	927	260	Ib	fish	Brazil	Brain	/	2010	J
CP019812	SA95	927	260	Ib	fish	Brazil	Brain	/	2010	J
CP019813	SA97	927	260	Ib	fish	Brazil	Brain	/	2010	J
CP019815	SA132	260	260	Ib	fish	Brazil	Brain	/	2011	J
CP019816	SA136	260	260	Ib	fish	Brazil	Brain	/	2011	J
CP019819	SA191	260	260	Ib	fish	Brazil	Brain	/	2011	J
CP019824	SA218	927	260	Ib	fish	Brazil	Brain	/	2012	J
CP019826	SA245	260	260	Ib	fish	Brazil	Brain	/	2013	J
CP019827	SA256	260	260	Ib	fish	Brazil	Brain	/	2013	J
CP019828	SA289	260	260	Ib	fish	Brazil	Brain	/	2013	J
CP019804	SA1	552	260	Ib	fish	Brazil	/	/	2003	K
CP019805	SA5	552	260	Ib	fish	Brazil	/	/	2004	K
CP019806	SA9	552	260	Ib	fish	Brazil		/	2005	K
CP018623	S13	552	260	NT	fish	Brazil	eye	/	2005	K
CP019807	SA16	552	260	Ib	fish	Brazil	Brain	/	2006	K
CP019800	SA30	552	260	Ib	fish	Brazil	Brain	/	2006	K
CP019801	SA33	552	260	Ib	fish	Brazil	Brain	/	2006	K
CP007482	138P	261	261	Ib	fish	USA	/	/	2007	K
CP019809	SA79	552	260	Ib	fish	Brazil	Kidney	/	2009	K
CP019810	SA81	552	260	Ib	fish	Brazil		/	2009	K
CP007565	138spar	261	261	Ib	fish	USA	/	/	2011	K
CP011328	GX026	261	261	Ib	fish	China	Brain	/	2011	K
CP019818	SA184	552	260	Ib	fish	Brazil	Brain	/	2011	K
CP019820	SA195	552	260	Ib	fish	Brazil	Brain	/	2011	K
CP019817	SA159	NT*	NT*	Ib	fish	Brazil	Brain	/	2011	K
CP019821	SA201	552	260	Ib	fish	Brazil	Brain	/	2012	K
CP019822	SA209	552	260	Ib	fish	Brazil	Brain	/	2012	K
CP019823	SA212	552	260	Ib	fish	Brazil	Brain	/	2012	K
CP019825	SA220	552	260	Ib	fish	Brazil	Brain	/	2013	K
CP019829	SA330	552	260	Ib	fish	Brazil	Brain	/	2013	K
CP019830	SA333	552	260	Ib	fish	Brazil	Brain	/	2014	K
CP019831	SA341	552	260	Ib	fish	Brazil	Brain	/	2014	K
CP019832	SA343	552	260	Ib	fish	Brazil	Brain	/	2014	K
CP019833	SA346	552	260	Ib	fish	Brazil	Brain	/	2014	K
CP019834	SA374	552	260	Ib	fish	Brazil	Brain	/	2014	K
CP019835	SA375	552	260	Ib	fish	Brazil	Brain	/	2014	K
CP015976	S25	552	260	Ib	fish	Brazil	peritoneal cavity	/	2015	K
CP019836	SA623	552	260	Ib	fish	Brazil	/	/	2015	K
CP019837	SA627	552	260	Ib	fish	Brazil	Brain	/	2015	K
CP003919	SA20	NT*	NT*	Ib	fish	Brazil	meningoencephalitis	/	/	K
CP051842	2012-845	17	17	NT	human	France	Blood	Invasive	2012	K
CP021867	SG-M25	19	19	III	human	Singapore	Blood	Invasive	2012	K
CP058666	S9968	19	19	III	human	korea	Urine	Non-invasive	2013	K
CP019979	Sag158	19	19	III	human	China	Blood	Invasive	2014	K
CP011329	H002	928	19	III	human	China	Blood	Invasive	2014	K
CP059383	BJ01	19	19	III	human	China	Blood	Invasive	2017	K
CP031556	Sag27	19	19	III	human	China	perianal region	Non-invasive	2018	K
*NT: Non-typeable
